# Supplementary material for: Macrophage-like THP-1 Cells Derived from High-Density Cell Culture Are Resistant to TRAIL-Induced Cell Death via Down-Regulation of Death-Receptors DR4 and DR5
Source: Biomolecules. 2022 Jan 18;12(2):150. doi: 10.3390/biom12020150 (PMC8961584; doi:10.3390/biom12020150)
Supplement: Supplementary file 1 [file biomolecules-12-00150-s001.zip]

Archive with 16 entries (16 files):
- Figure S5a.TIF
- Figure S5b.TIF
- S1a.tif
- S1b.tif
- S2.tif
- S3a.tif
- S3b.tif
- S4(IL-17a).tif
- S4(IL-2).tif
- S4(IL-5).tif
- S4(IL-6).tif
- S4(MCP-1).tif
- S4(MIP-1b).tif
- S4(TNF-a).tif
- S4(VEGF).tif
- Supplement Tables.pdf
